# Supplementary material for: Exploring the traditional Chinese diet and its association with health status—a systematic review
Source: Nutr Rev. 2024 Aug 2;83(2):e237–56. doi: 10.1093/nutrit/nuae013 (PMC11723156; doi:10.1093/nutrit/nuae013)
Supplement: nuae013_Supplementary_Data [file nuae013_supplementary_data.zip]

Archive with 3 entries (2 files):
- nuae013_Supplementary_Data/
- nuae013_Supplementary_Data/Supplementary materials II.docx
- nuae013_Supplementary_Data/Supplementary materials I_.docx
